# Supplementary material for: Unravelling the Interaction Mechanism Between Oryzanol and Human Serum Albumin: An Integrated Approach Using Multispectral Analysis and Molecular Simulations
Source: Foods. 2026 Apr 18;15(8):1420. doi: 10.3390/foods15081420 (PMC13114880; doi:10.3390/foods15081420)
Supplement: Supplementary file 1 [file foods-15-01420-s001.zip]

Archive with 1 entries (1 files):
- foods-4227434-supplementary.pdf
